# Supplementary material for: Targeting Energy Metabolism in Cancer Treatment
Source: Int J Mol Sci. 2022 May 16;23(10):5572. doi: 10.3390/ijms23105572 (PMC9146201; doi:10.3390/ijms23105572)
Supplement: Supplementary file 1 [file ijms-23-05572-s001.zip]

Archive with 1 entries (1 files):
- ijms-1683938-supplementary.pdf
